# Supplementary material for: Early ascertainment of genetic diagnoses clarifies impact on medium-term survival following neonatal congenital heart surgery
Source: J Clin Invest. 2024 Jul 30;134(18):e180098. doi: 10.1172/JCI180098 (PMC11405028; doi:10.1172/JCI180098)
Supplement: Supplemental table 3 [file jci-134-180098-s134.xlsx]

## Sheet: Sheet1
Genetic Diagnosis	Diagnostic Genetic Variant	Genetic Diagnostic Testing Modality	Year of neonatal CHD surgery
16p11.2 deletion syndrome	arr[hg19] 16p11.2(29,432,212‐30,191,848)x1	Chromosomal Microarray	2015
16p11.2 deletion syndrome	arr[hg19] 16p11.2(29,567,295‐30,226,930)x1	Chromosomal Microarray	2015
1q21.1 deletion	arr[hg19] 1q21.1q21.2(145,888,925‐148,665,189)x1	Chromosomal Microarray	2015
22q11.2 deletion syndrome	arr[hg19] 22q11.21(18,916,842‐21,465,659)x1	Chromosomal Microarray	2015
Kabuki syndrome	Clinical Diagnosis	None	2015
Turner syndrome	arr[hg19](X)x1; 45,X	Chromosomal Microarray; Karyotype (prenatal)	2015
Turner syndrome	arr[hg19](X)x1; 45,X	Chromosomal Microarray; Karyotype	2015
16p11.2 deletion syndrome	arr[hg19] 16p11.2(29,567,295‐30,178,406)x1	Chromosomal Microarray	2016
22q11.2 deletion syndrome	ish del(22)(q11.2q11.2)	Fluorescence in situ hybridization	2016
22q11.2 deletion syndrome	arr[hg19] 22q11.21(18,916,827-20,296,597)x1	Chromosomal Microarray	2016
22q11.2 deletion syndrome	arr[hg19] 22q11.21(18,916,842‐21,800,797)x1	Chromosomal Microarray	2016
22q11.2 deletion syndrome	arr[hg19] 22q11.21(18,916,842‐21,465,659)x1	Chromosomal Microarray	2016
22q11.2 duplication syndrome	arr[hg19] 22q11.21(18,649,166‐21,465,659)x3	Chromosomal Microarray	2016
8p23.1 duplication syndrome	arr[hg19] 8p23.1(10,045,112‐10,971,576)x3	Chromosomal Microarray	2016
CHARGE syndrome	CHD7 c.3226_3227delAA; p.Lys1076ValfsX9	Single-gene sequencing and deletion/duplication analysis (CHD7)	2016
Down syndrome	47,XY,+21	Karyotype	2016
Turner syndrome (mosaic)	arr[hg19] Xp22.33q28(168,546‐155,233,731)x1‐2; ish Xcen(DXZ1x2) [152]/Xcen(DXZ1x1) [48]	Chromosomal Microarray; FISH	2016
Williams syndrome	arr[hg19] 7q11.23(72,643,631‐74,142,190)x1	Chromosomal Microarray	2016
15q11.2 (BP1‐BP2) deletion	arr[hg19] 15q11.2(22,770,421–23,082,328)x1	Chromosomal Microarray	2017
15q11.2 (BP1‐BP2) deletion	arr[hg19] 15q11.2(22770421–23 282 799)x1	Chromosomal Microarray	2017
18p11.32p11.31 deletion	arr[hg19] 18p11.32p11.31(2255006‐4 483 453)x1	Chromosomal Microarray	2017
8p23.1 duplication syndrome	arr[hg19] 8p23.1(8102723‐11 945 856)x3	Chromosomal Microarray	2017
Down syndrome	47,XY,+21	Karyotype	2017
Down syndrome	47,XX,+21	Karyotype	2017
Recombinant 8 syndrome	8.1 Mb del 8p23.1-p23.3; 59.5 Mb dup 8q21.3-q24.3	Formal report not available (prenatal diagnosis)	2017
Xp22.21 deletion	arr[hg19] Xp22.21(6,458,939‐8,135,644)x0	Chromosomal Microarray	2017
15q11.2 (BP1‐BP2) deletion	15q11.2(22,770,421–23,082,328)x1	Chromosomal Microarray	2018
16p13.11 duplication	arr[hg19] 16p13.11p12.3(15316908‐18 172 740)x3	Chromosomal Microarray	2018
22q11.2 deletion syndrome	arr[hg19] 22q11.21(18,916,827-21,465,662)x1	Chromosomal Microarray	2018
22q11.2 deletion syndrome	arr[hg19] 22q11.21(18,644,790‐21,800,797)x1	Chromosomal Microarray	2018
22q11.2 deletion syndrome	arr[hg19] 22q11.21(18,916,842-21,465,662)x1	Chromosomal Microarray	2018
22q11.2 deletion syndrome	arr[hg19] 22q11.21(18,916,842-20,312,661)x1	Chromosomal Microarray	2018
CHARGE syndrome	CHD7 c.678_680delTATinsAA; p.F226LfsX79	Single-gene sequencing and deletion/duplication analysis (CHD7)	2018
Down syndrome	47,XX,+21	Karyotype	2018
Down syndrome	47,XX,+21	Karyotype; Prenatal cell-free DNA	2018
15q11.2 (BP1‐BP2) deletion	arr[hg19] 15q11.2(22,770,421–23,282,799)x1	Chromosomal Microarray	2019
15q24.q24.3 duplication	arr[hg19] 15q24.2q24.3(76,061,143-78,201,829)x3	Chromosomal Microarray	2019
16p11.2 duplication	arr[hg19] 16p11.2(29571473‐30 177 240)x3	Chromosomal Microarray	2019
17p12 deletion	arr[hg19]17p12(14,087,933-15,484,858)x1	Chromosomal Microarray	2019
22q11.2 deletion syndrome	arr[hg19] 22q11.2(18,916,827‐21,465,659)x1	Chromosomal Microarray	2019
22q11.2 deletion syndrome	arr[hg19] 22q11.21(18,916,827-21,465,662)x1	Chromosomal Microarray	2019
22q11.2 deletion syndrome	arr[hg19] 22q11.21(18,916,827‐21,465,662)x1	Chromosomal Microarray	2019
9p23p13.1 triplication	arr[hg19] 9p23p13.1(10,816,679‐38,771,831)x4	Chromosomal Microarray	2019
Alagille syndrome	arr[hg19] 20p12.3p12.1(6,909,491‐14,686,297)x1	Chromosomal Microarray	2019
CHARGE syndrome	CHD7 c.6070C>T; p.Arg2024Ter	Single-gene sequencing and deletion/duplication analysis (CHD7)	2019
Down syndrome	47,XY,+21	Karyotype	2019
Spinal Muscular Atrophy Type 1	SMN1 (-/-)	Newborn Screen; SMA Diagnostic Test (SMN1 and SMN2 qPCR)	2019
22q11.2 deletion syndrome	arr[hg19] 22q11.21(18,916,827‐21,465,659)x1	Chromosomal Microarray (prenatal)	2020
22q11.2 deletion syndrome	arr[hg19] 22q11.21(18,628,019‐21,704,972)x1	Chromosomal Microarray	2020
