# Supplementary material for: Early ascertainment of genetic diagnoses clarifies impact on medium-term survival following neonatal congenital heart surgery
Source: J Clin Invest. 2024 Jul 30;134(18):e180098. doi: 10.1172/JCI180098 (PMC11405028; doi:10.1172/JCI180098)
Supplement: Supporting data values [file jci-134-180098-s135.xlsx]

## Sheet: MainFigure
Genetic Diagnosis	Death (1=Yes, 0=No)	Number of post-operative days until death or last documented follow-up
No	0	724
No	1	57
No	1	265
No	1	40
No	1	11
No	1	36
No	1	72
No	1	36
No	1	59
No	1	196
No	1	188
No	1	40
No	1	11
No	1	64
No	1	162
No	1	306
No	1	63
No	1	121
No	1	5
No	1	113
No	1	32
No	0	1000+
No	0	1000+
No	0	1000+
No	0	1000+
No	0	1000+
No	0	1000+
No	0	1000+
No	0	1000+
No	0	1000+
No	0	1000+
No	0	1000+
No	0	1000+
No	0	1000+
No	0	1000+
No	0	1000+
No	0	1000+
No	0	1000+
No	0	1000+
No	0	1000+
No	0	1000+
No	0	1000+
No	0	1000+
No	0	1000+
No	0	1000+
No	0	1000+
No	0	82
No	0	1000+
No	0	1000+
No	0	1000+
No	0	1000+
No	0	186
No	0	1000+
No	0	1000+
No	0	1000+
No	0	1000+
No	0	1000+
No	0	1000+
No	0	1000+
No	0	1000+
No	0	1000+
No	0	1000+
No	0	1000+
No	0	50
No	0	1000+
No	0	1000+
No	0	1000+
No	0	1000+
No	0	1000+
No	0	1000+
No	0	1000+
No	0	1000+
No	0	1000+
No	0	1000+
No	0	35
No	0	1000+
No	0	1000+
No	0	1000+
No	0	1000+
No	0	1000+
No	0	1000+
No	0	1000+
No	0	1000+
No	0	1000+
No	0	1000+
No	0	1000+
No	0	1000+
No	0	1000+
No	0	1000+
No	0	1000+
No	0	1000+
No	0	1000+
No	0	1000+
No	0	1000+
No	0	1000+
No	0	1000+
No	0	1000+
No	0	1000+
No	0	1000+
No	0	1000+
No	0	1000+
No	1	118
No	0	1000+
No	0	1000+
No	0	1000+
No	0	604
No	0	1000+
No	0	1000+
No	0	1000+
No	0	1000+
No	0	1000+
No	0	1000+
No	0	1000+
No	0	1000+
No	0	1000+
No	0	1000+
No	0	1000+
No	0	1000+
No	0	1000+
No	0	1000+
No	0	1000+
No	0	1000+
No	0	1000+
No	0	1000+
No	0	1000+
No	0	1000+
No	0	1000+
No	0	1000+
No	0	1000+
No	0	1000+
No	0	1000+
No	0	1000+
No	0	1000+
No	0	1000+
No	0	1000+
No	0	1000+
No	0	1000+
No	0	1000+
No	0	1000+
No	0	1000+
No	0	1000+
No	0	1000+
No	0	1000+
No	0	1000+
No	0	471
No	0	1000+
No	0	1000+
No	0	1000+
No	0	1000+
No	0	840
No	0	1000+
No	0	1000+
No	0	1000+
No	0	1000+
No	0	280
No	0	1000+
No	0	240
No	0	1000+
No	0	1000+
No	0	1000+
No	0	1000+
No	0	364
No	0	1000+
No	0	1000+
No	1	194
No	0	1000+
No	0	1000+
No	0	1000+
No	0	1000+
No	0	550
No	0	1000+
No	0	1000+
No	0	1000+
No	0	1000+
No	0	1000+
No	0	1000+
No	0	1000+
No	0	832
No	0	1000+
No	0	1000+
No	0	1000+
No	0	1000+
No	0	1000+
No	0	1000+
No	0	1000+
No	0	1000+
No	0	1000+
No	0	1000+
No	0	1000+
No	0	1000+
No	1	466
No	0	1000+
No	0	1000+
No	0	1000+
No	0	1000+
No	0	1000+
No	0	1000+
No	0	393
No	0	1000+
No	0	1000+
No	0	1000+
No	0	1000+
No	0	1000+
No	0	399
No	0	1000+
No	0	1000+
No	0	1000+
No	0	1000+
No	0	1000+
No	0	1000+
No	0	894
No	0	1000+
No	0	1000+
No	0	1000+
No	0	1000+
No	0	1000+
No	0	1000+
No	0	1000+
No	0	1000+
No	0	480
No	0	1000+
No	0	1000+
No	0	319
No	0	1000+
No	0	449
No	0	1000+
No	0	1000+
No	0	972
No	0	1000+
No	0	45
No	0	315
No	0	1000+
No	0	1000+
No	0	1000+
No	0	1000+
No	0	1000+
No	0	989
No	0	1000+
No	0	1000+
No	0	1000+
No	0	1000+
No	0	295
No	0	886
No	0	975
No	0	1000+
No	0	502
No	0	15
No	0	1000+
No	0	943
No	0	972
Yes	1	280
Yes	1	143
Yes	1	31
Yes	1	697
Yes	1	573
Yes	1	131
Yes	1	3
Yes	1	13
Yes	1	298
Yes	1	145
Yes	0	1000+
Yes	0	1000+
Yes	0	1000+
Yes	0	1000+
Yes	0	1000+
Yes	0	1000+
Yes	0	1000+
Yes	0	848
Yes	0	734
Yes	0	1000+
Yes	0	1000+
Yes	0	1000+
Yes	0	1000+
Yes	0	579
Yes	0	1000+
Yes	0	1000+
Yes	0	1000+
Yes	0	1000+
Yes	0	1000+
Yes	0	1000+
Yes	0	1000+
Yes	0	1000+
Yes	0	1000+
Yes	0	1000+
Yes	0	1000+
Yes	0	1000+
Yes	0	1000+
Yes	0	1000+
Yes	1	587
Yes	0	1000+
Yes	0	1000+
Yes	0	1000+
Yes	0	1000+
Yes	0	1000+
Yes	0	382
Yes	0	1000+
Yes	0	1000+
Yes	0	969
Yes	0	1000+

## Sheet: SupplementalFigure2
Genetic Result	Death (1=Yes, 0=No)	Number of post-operative days until death or last documented follow-up
Copy number VUS	0	724
CMA Negative	1	57
CMA Negative	1	265
CMA Negative	1	40
CMA Negative	1	11
CMA Negative	1	36
CMA Negative	1	72
CMA Negative	1	36
CMA Negative	1	59
CMA Negative	1	196
Copy number VUS	1	188
CMA Negative	1	40
Copy number VUS	1	11
CMA Negative	1	64
CMA Negative	1	162
CMA Negative	1	306
CMA Negative	1	63
CMA Negative	1	121
CMA Negative	1	5
CMA Negative	1	113
CMA Negative	1	32
CMA Negative	0	1000+
CMA Negative	0	1000+
Copy number VUS	0	1000+
CMA Negative	0	1000+
CMA Negative	0	1000+
CMA Negative	0	1000+
CMA Negative	0	1000+
CMA Negative	0	1000+
CMA Negative	0	1000+
CMA Negative	0	1000+
CMA Negative	0	1000+
CMA Negative	0	1000+
CMA Negative	0	1000+
CMA Negative	0	1000+
CMA Negative	0	1000+
CMA Negative	0	1000+
CMA Negative	0	1000+
CMA Negative	0	1000+
CMA Negative	0	1000+
Copy number VUS	0	1000+
CMA Negative	0	1000+
CMA Negative	0	1000+
CMA Negative	0	1000+
CMA Negative	0	1000+
CMA Negative	0	1000+
CMA Negative	0	82
CMA Negative	0	1000+
CMA Negative	0	1000+
CMA Negative	0	1000+
CMA Negative	0	1000+
Copy number VUS	0	186
CMA Negative	0	1000+
CMA Negative	0	1000+
CMA Negative	0	1000+
CMA Negative	0	1000+
CMA Negative	0	1000+
CMA Negative	0	1000+
CMA Negative	0	1000+
CMA Negative	0	1000+
CMA Negative	0	1000+
CMA Negative	0	1000+
CMA Negative	0	1000+
CMA Negative	0	50
CMA Negative	0	1000+
CMA Negative	0	1000+
Copy number VUS	0	1000+
CMA Negative	0	1000+
CMA Negative	0	1000+
CMA Negative	0	1000+
CMA Negative	0	1000+
Copy number VUS	0	1000+
CMA Negative	0	1000+
CMA Negative	0	1000+
CMA Negative	0	35
CMA Negative	0	1000+
CMA Negative	0	1000+
Copy number VUS	0	1000+
CMA Negative	0	1000+
CMA Negative	0	1000+
CMA Negative	0	1000+
CMA Negative	0	1000+
CMA Negative	0	1000+
Copy number VUS	0	1000+
CMA Negative	0	1000+
CMA Negative	0	1000+
CMA Negative	0	1000+
CMA Negative	0	1000+
CMA Negative	0	1000+
Copy number VUS	0	1000+
Copy number VUS	0	1000+
CMA Negative	0	1000+
CMA Negative	0	1000+
Copy number VUS	0	1000+
CMA Negative	0	1000+
CMA Negative	0	1000+
Copy number VUS	0	1000+
Copy number VUS	0	1000+
CMA Negative	0	1000+
CMA Negative	0	1000+
CMA Negative	0	1000+
CMA Negative	1	118
CMA Negative	0	1000+
CMA Negative	0	1000+
CMA Negative	0	1000+
Copy number VUS	0	604
CMA Negative	0	1000+
CMA Negative	0	1000+
CMA Negative	0	1000+
CMA Negative	0	1000+
CMA Negative	0	1000+
CMA Negative	0	1000+
CMA Negative	0	1000+
CMA Negative	0	1000+
CMA Negative	0	1000+
Copy number VUS	0	1000+
CMA Negative	0	1000+
CMA Negative	0	1000+
CMA Negative	0	1000+
CMA Negative	0	1000+
Copy number VUS	0	1000+
CMA Negative	0	1000+
CMA Negative	0	1000+
CMA Negative	0	1000+
CMA Negative	0	1000+
CMA Negative	0	1000+
CMA Negative	0	1000+
CMA Negative	0	1000+
CMA Negative	0	1000+
CMA Negative	0	1000+
CMA Negative	0	1000+
CMA Negative	0	1000+
CMA Negative	0	1000+
CMA Negative	0	1000+
CMA Negative	0	1000+
CMA Negative	0	1000+
Copy number VUS	0	1000+
Copy number VUS	0	1000+
CMA Negative	0	1000+
CMA Negative	0	1000+
CMA Negative	0	1000+
CMA Negative	0	1000+
CMA Negative	0	1000+
Copy number VUS	0	1000+
CMA Negative	0	471
CMA Negative	0	1000+
CMA Negative	0	1000+
CMA Negative	0	1000+
CMA Negative	0	1000+
CMA Negative	0	840
CMA Negative	0	1000+
CMA Negative	0	1000+
CMA Negative	0	1000+
CMA Negative	0	1000+
CMA Negative	0	280
CMA Negative	0	1000+
CMA Negative	0	240
CMA Negative	0	1000+
CMA Negative	0	1000+
CMA Negative	0	1000+
CMA Negative	0	1000+
CMA Negative	0	364
CMA Negative	0	1000+
CMA Negative	0	1000+
Copy number VUS	1	194
Copy number VUS	0	1000+
CMA Negative	0	1000+
CMA Negative	0	1000+
CMA Negative	0	1000+
CMA Negative	0	550
Copy number VUS	0	1000+
CMA Negative	0	1000+
CMA Negative	0	1000+
CMA Negative	0	1000+
CMA Negative	0	1000+
CMA Negative	0	1000+
CMA Negative	0	1000+
CMA Negative	0	832
CMA Negative	0	1000+
CMA Negative	0	1000+
CMA Negative	0	1000+
CMA Negative	0	1000+
CMA Negative	0	1000+
CMA Negative	0	1000+
CMA Negative	0	1000+
CMA Negative	0	1000+
CMA Negative	0	1000+
Copy number VUS	0	1000+
CMA Negative	0	1000+
CMA Negative	0	1000+
CMA Negative	1	466
CMA Negative	0	1000+
CMA Negative	0	1000+
Copy number VUS	0	1000+
CMA Negative	0	1000+
CMA Negative	0	1000+
CMA Negative	0	1000+
CMA Negative	0	393
CMA Negative	0	1000+
CMA Negative	0	1000+
CMA Negative	0	1000+
CMA Negative	0	1000+
Copy number VUS	0	1000+
Copy number VUS	0	399
CMA Negative	0	1000+
CMA Negative	0	1000+
CMA Negative	0	1000+
CMA Negative	0	1000+
CMA Negative	0	1000+
CMA Negative	0	1000+
CMA Negative	0	894
CMA Negative	0	1000+
CMA Negative	0	1000+
CMA Negative	0	1000+
CMA Negative	0	1000+
CMA Negative	0	1000+
CMA Negative	0	1000+
CMA Negative	0	1000+
Copy number VUS	0	1000+
CMA Negative	0	480
CMA Negative	0	1000+
CMA Negative	0	1000+
CMA Negative	0	319
CMA Negative	0	1000+
CMA Negative	0	449
CMA Negative	0	1000+
CMA Negative	0	1000+
CMA Negative	0	972
CMA Negative	0	1000+
CMA Negative	0	45
CMA Negative	0	315
CMA Negative	0	1000+
CMA Negative	0	1000+
CMA Negative	0	1000+
CMA Negative	0	1000+
CMA Negative	0	1000+
CMA Negative	0	989
CMA Negative	0	1000+
CMA Negative	0	1000+
CMA Negative	0	1000+
CMA Negative	0	1000+
CMA Negative	0	295
Copy number VUS	0	886
CMA Negative	0	975
CMA Negative	0	1000+
CMA Negative	0	502
CMA Negative	0	15
CMA Negative	0	1000+
CMA Negative	0	943
CMA Negative	0	972
Diagnostic	1	280
Diagnostic	1	143
Diagnostic	1	31
Diagnostic	1	697
Diagnostic	1	573
Diagnostic	1	131
Diagnostic	1	3
Diagnostic	1	13
Diagnostic	1	298
Diagnostic	1	145
Diagnostic	0	1000+
Diagnostic	0	1000+
Diagnostic	0	1000+
Diagnostic	0	1000+
Diagnostic	0	1000+
Diagnostic	0	1000+
Diagnostic	0	1000+
Diagnostic	0	848
Diagnostic	0	734
Diagnostic	0	1000+
Diagnostic	0	1000+
Diagnostic	0	1000+
Diagnostic	0	1000+
Diagnostic	0	579
Diagnostic	0	1000+
Diagnostic	0	1000+
Diagnostic	0	1000+
Diagnostic	0	1000+
Diagnostic	0	1000+
Diagnostic	0	1000+
Diagnostic	0	1000+
Diagnostic	0	1000+
Diagnostic	0	1000+
Diagnostic	0	1000+
Diagnostic	0	1000+
Diagnostic	0	1000+
Diagnostic	0	1000+
Diagnostic	0	1000+
Diagnostic	1	587
Diagnostic	0	1000+
Diagnostic	0	1000+
Diagnostic	0	1000+
Diagnostic	0	1000+
Diagnostic	0	1000+
Diagnostic	0	382
Diagnostic	0	1000+
Diagnostic	0	1000+
Diagnostic	0	969
Diagnostic	0	1000+
